# Supplementary material for: Antibacterial Activity of Ethanol Extract from Australian Finger Lime
Source: Foods. 2024 Aug 5;13(15):2465. doi: 10.3390/foods13152465 (PMC11311350; doi:10.3390/foods13152465)
Supplement: Supplementary file 1 [file foods-13-02465-s001.zip]

Archive with 1 entries (1 files):
- foods-3121877-supplementary.pdf
